# Supplementary material for: 3D Head Shape Feature Analysis of Zika-Infected Children
Source: Viruses. 2024 Sep 3;16(9):1406. doi: 10.3390/v16091406 (PMC11437425; doi:10.3390/v16091406)
Supplement: Supplementary file 1 [file viruses-16-01406-s001.zip]

Archive with 5 entries (5 files):
- CZFaceAndVault3D.mat
- MorphingFrontView.mp4
- MorphingSideView.mp4
- MorphingTopViw.mp4
- zika_control measurements.xlsx
