# Supplementary material for: 3D Head Shape Feature Analysis of Zika-Infected Children
Source: Viruses. 2024 Sep 3;16(9):1406. doi: 10.3390/v16091406 (PMC11437425; doi:10.3390/v16091406)
Supplement: Supplementary file 1 [file viruses-16-01406-s001.zip › zika_control measurements.xlsx]

## Sheet: ZIKA-cm
		circumference	E2E	age	m1 f0	Centroid	CH	TFH
	z-12	431.87	211.036	16	1	3801.44	27.3729	85.7483
	z-13	399.85	196.618	19	0	3496.88	17.9938	79.107
	z-14	409.42	173.547	21	0	3360.81	10.7044	75.2377
	z-15	356.75	157.835	19	1	3229.26	17.0107	79.1072
	z-17	385.04	187.615	14	1	3408.83	23.4173	80.2488
	z-18	381.22	175.177	19	1	3490.56	15.7294	81.2205
	z-2	393.71	174.779	16	0	3464.01	18.3951	85.3416
	z-20	387.06	181.232	19	0	3529.08	21.7328	93.419
	z-21	367.91	157.393	19	1	3393.13	23.8435	76.4327
	z-22	369.73	154.985	16	1	3157.8	11.4473	66.7556
	z-23	467.29	231.688	19	0	3682.21	24.7671	91.7899
	z-29	354.64	143.486	16	1	3416.22	21.8476	80.8378
	z-3	398.12	175.776	19	0	3379.17	18.9028	73.4011
	z-31	367.74	167.498	18	1	3347.4	19.5991	80.1743
	z-33	415.12	201.699	16	1	3525.23	27.5156	78.6056
	z-34	425.91	223.695	16	1	3393.99	22.7617	78.4194
	z-37	426.65	190.626	16	0	3502.07	12.2008	91.407
	z-40	373.56	180.707	10	0	3320.2	20.2433	82.6442
	z-42	375.9	155.216	16	0	3501.2	17.7142	89.5743
	z-44	380.89	174.778	16	0	3486.88	24.0406	88.5242
	z-45	391.34	174.853	17	1	3554.47	19.1986	93.0017
	z-46	411.1	184.596	14	0	3419.5	20.3761	87.7542
	z-47	427.5	197.172	17	0	3574.84	20.4609	90.1301
	z-49	377.29	193.687	12	0	3259.36	20.9765	72.9984
	z-51	411.6	196.298	16	0	3531.79	24.2301	87.2992
	z-53	422.02	210.914	17	1	3662.2	23.2477	82.3949
	z-54	396.93	171.488	17	1	3650.31	20.569	97.0488
	z-59	422.71	196.936	19	0	3915.12	21.9719	101.244
	z-6	392.99	186.601	19	0	3496.71	23.5431	83.6681
	z-61	410.23	197.239	17	0	3365.8	23.0674	81.6338
	z-63	420.16	183.893	19	1	3439.45	18.2591	85.3361
	z-65	371.57	181.656	17	0	3723.01	15.0356	94.5195
	z-7	332.84	144.75	15	0	2958.23	20.7376	63.0292
	z-8	415.46	192.651	18	0	3660.37	22.3646	88.6971
	z-9	408.56	179.065	16	1	3401.19	12.8127	74.9912

## Sheet: Control-cm
		circumference	E2E	age		Centroid	CH	TFH
	c-10	459.87	218.865	11	1	3493.57	24.2483	82.0235
	c-11	426.92	199.548	12	1	3099.95	20.4221	69.216
	c-14	465.97	263.556	16	0	3663.92	26.2091	82.3605
	c-15	479.3	264.81	18	1	3867.11	23.4277	92.7788
	c-17	458	240.525	10	0	3567.77	20.451	82.6938
	c-18	467.63	230.256	14	1	3382.37	20.0401	76.2364
	c-19	437.43	234.174	7	0	3475.12	20.892	79.8233
	c-20	502.29	284.049	19	1	3734.14	22.5798	83.6149
	c-26	490.87	265.772	23	1	3692.42	26.5468	83.2012
	c-30	441.16	213.425	7	1	3468.72	22.0408	79.7042
	c-32	467.39	240.665	9	0	3723.59	28.1616	75.4244
	c-36	479.67	256.288	15	1	3667.34	23.2571	82.6085
	c-37	497.36	294.701	17	1	3993.86	23.0025	91.1662
	c-38	466.09	225.913	16	1	3661.79	20.6358	92.4104
	c-41	439.46	248.467	7	0	3503.2	20.162	83.9777
	c-42	463.43	242.94	13	1	3566.95	21.802	79.8827
	c-43	437.77	218.944	8	0	3585.65	23.0728	81.3935
	c-47	473.55	236.883	18	1	3759.15	20.8627	94.6342
	c-49	514.15	236.688	19	1	4083.88	26.6301	104.026
	c-51	468.81	248.206	14	0	3525.44	21.0551	83.8647
	c-54	454.46	215.991	12	1	3688.14	25.7619	86.6161
	c-55	464.76	207.751	12	1	3548.14	24.3689	80.445
	c-58	479.39	238.863	24	0	3654.17	22.2141	89.2389
	c-59	495.35	244.701	23	0	3798.31	28.939	83.2983
	c-60	447.27	243.004	12	1	3575.04	25.5631	80.0444
	c-67	453.32	226.529	15	1	3584.81	28.7156	83.9281
	c-69	468.22	236.563	15	1	3707.31	26.3037	86.3048
	c-70	497.97	263.045	24	0	3765.27	21.3069	92.0057
	c-75	475.79	249.613	10	1	3701.59	25.9539	87.1698
	c-76	468.03	224.976	17	1	3655.76	24.7034	82.7178
	c-78	461.66	239.23	22	1	3685.99	25.1378	83.6347
	c-79	477.31	234.697	10	0	3618.5	19.0845	85.6083
	c-8	473.44	224.441	8	0	3635.21	21.8646	83.1746
	c-84	463.83	244.911	14	0	3593.1	23.1498	85.3059
	c-9	473.25	242.062	13	0	3706.5	23.0872	91.2621
